# Supplementary material for: Hypoxia extends lifespan but does not alter telomere length or oxidative stress in a solitary bee (Megachile rotundata)
Source: J Exp Biol. 2025 Jun 18;228(12):jeb250500. doi: 10.1242/jeb.250500 (PMC12211587; doi:10.1242/jeb.250500)
Supplement: Dataset 1. — Data of adult Megachile rotundata emergence when exposed to different oxygen conditions during post-diapause quiescence [file jexbio-228-250500-Dataset1.csv]

treatment	month	emerge.day	binom
21	16	21	1
21	16	21	1
21	16	21	1
10	16	21	1
24	16	21	1
21	16	21	1
21	16	21	1
24	16	22	1
24	16	22	1
24	16	22	1
24	16	22	1
10	16	22	1
24	16	22	1
24	16	22	1
24	16	22	1
24	16	22	1
24	16	22	1
24	16	22	1
24	16	22	1
24	16	22	1
24	16	22	1
24	16	22	1
24	16	22	1
24	16	22	1
24	16	22	1
24	16	22	1
24	16	22	1
24	16	22	1
10	16	22	1
10	16	22	1
10	16	22	1
10	16	22	1
10	16	22	1
10	16	22	1
24	16	22	1
21	16	22	1
21	16	22	1
21	16	22	1
21	16	22	1
21	16	22	1
21	16	22	1
21	16	22	1
21	16	22	1
21	16	22	1
21	16	22	1
21	16	22	1
21	16	22	1
21	16	22	1
21	16	22	1
21	16	22	1
10	16	22	1
10	16	22	1
10	16	22	1
10	16	22	1
10	16	22	1
10	16	22	1
10	16	22	1
10	16	22	1
10	16	22	1
10	16	22	1
10	16	22	1
10	16	22	1
10	16	22	1
10	16	22	1
10	16	23	1
24	16	24	1
24	16	24	1
24	16	24	1
24	16	24	1
24	16	24	1
24	16	24	1
24	16	24	1
24	16	24	1
24	16	24	1
24	16	24	1
24	16	24	1
24	16	24	1
24	16	24	1
24	16	24	1
24	16	24	1
21	16	24	1
21	16	24	1
21	16	24	1
21	16	24	1
21	16	24	1
21	16	24	1
21	16	24	1
21	16	24	1
21	16	24	1
21	16	24	1
10	16	24	1
10	16	24	1
10	16	24	1
10	16	24	1
10	16	24	1
10	16	24	1
10	16	24	1
24	16	24	1
24	16	24	1
24	16	24	1
24	16	24	1
24	16	24	1
24	16	24	1
24	16	24	1
24	16	24	1
24	16	24	1
24	16	24	1
24	16	24	1
24	16	24	1
24	16	24	1
24	16	24	1
24	16	24	1
24	16	24	1
24	16	24	1
24	16	24	1
24	16	24	1
24	16	24	1
24	16	24	1
24	16	24	1
24	16	24	1
24	16	24	1
24	16	24	1
24	16	24	1
24	16	24	1
24	16	24	1
24	16	24	1
24	16	24	1
24	16	24	1
24	16	24	1
24	16	24	1
24	16	24	1
24	16	24	1
24	16	24	1
24	16	24	1
24	16	24	1
24	16	24	1
21	16	24	1
21	16	24	1
21	16	24	1
21	16	24	1
21	16	24	1
21	16	24	1
21	16	24	1
21	16	24	1
21	16	24	1
21	16	24	1
21	16	24	1
21	16	24	1
21	16	24	1
21	16	24	1
21	16	24	1
21	16	24	1
21	16	24	1
21	16	24	1
21	16	24	1
21	16	24	1
21	16	24	1
21	16	24	1
21	16	24	1
21	16	24	1
21	16	24	1
21	16	24	1
21	16	24	1
21	16	24	1
21	16	24	1
21	16	24	1
21	16	24	1
21	16	24	1
21	16	24	1
21	16	24	1
21	16	24	1
21	16	24	1
21	16	24	1
21	16	24	1
21	16	24	1
21	16	24	1
21	16	24	1
21	16	24	1
21	16	24	1
21	16	24	1
21	16	24	1
21	16	24	1
21	16	24	1
21	16	24	1
10	16	24	1
10	16	24	1
10	16	24	1
10	16	24	1
10	16	24	1
10	16	24	1
10	16	24	1
10	16	24	1
10	16	24	1
10	16	24	1
10	16	24	1
10	16	24	1
10	16	24	1
10	16	24	1
10	16	24	1
10	16	24	1
10	16	24	1
10	16	24	1
10	16	24	1
10	16	24	1
10	16	24	1
10	16	24	1
10	16	24	1
10	16	24	1
10	16	24	1
10	16	24	1
10	16	24	1
10	16	24	1
10	16	24	1
10	16	24	1
10	16	24	1
10	16	24	1
10	16	24	1
10	16	24	1
10	16	24	1
10	16	24	1
10	16	24	1
10	16	24	1
10	16	24	1
10	16	24	1
10	16	24	1
10	16	24	1
24	16	25	1
24	16	25	1
24	16	25	1
24	16	25	1
24	16	25	1
24	16	25	1
24	16	25	1
24	16	25	1
24	16	25	1
24	16	25	1
24	16	25	1
24	16	25	1
24	16	25	1
21	16	25	1
21	16	25	1
21	16	25	1
21	16	25	1
21	16	25	1
21	16	25	1
21	16	25	1
21	16	25	1
21	16	25	1
21	16	25	1
21	16	25	1
10	16	25	1
10	16	25	1
10	16	25	1
10	16	25	1
10	16	25	1
10	16	25	1
10	16	25	1
10	16	25	1
10	16	25	1
24	16	25	1
24	16	25	1
24	16	25	1
24	16	25	1
21	16	25	1
21	16	25	1
10	16	25	1
10	16	25	1
10	16	26	1
10	16	26	1
24	16	26	1
24	16	26	1
24	16	26	1
24	16	26	1
21	16	26	1
21	16	26	1
21	16	26	1
10	16	26	1
10	16	26	1
10	16	26	1
10	16	26	1
10	16	26	1
10	16	26	1
10	16	26	1
10	16	26	1
10	16	26	1
10	16	26	1
10	16	26	1
10	16	26	1
21	16	27	1
24	16	27	1
10	16	27	1
10	16	29	1
10	16	29	1
24	16	NA	0
24	16	NA	0
21	16	NA	0
21	16	NA	0
10	16	NA	0
10	16	NA	0
10	16	NA	0
24	16	NA	0
24	16	NA	0
21	16	NA	0
21	16	NA	0
21	16	NA	0
10	16	NA	0
10	16	NA	0
24	16	NA	0
24	16	NA	0
24	16	NA	0
24	16	NA	0
24	16	NA	0
24	16	NA	0
24	16	NA	0
24	16	NA	0
24	16	NA	0
24	16	NA	0
24	16	NA	0
24	16	NA	0
24	16	NA	0
24	16	NA	0
24	16	NA	0
24	16	NA	0
24	16	NA	0
24	16	NA	0
21	16	NA	0
21	16	NA	0
21	16	NA	0
21	16	NA	0
21	16	NA	0
21	16	NA	0
21	16	NA	0
21	16	NA	0
21	16	NA	0
21	16	NA	0
21	16	NA	0
21	16	NA	0
21	16	NA	0
21	16	NA	0
21	16	NA	0
21	16	NA	0
21	16	NA	0
21	16	NA	0
21	16	NA	0
21	16	NA	0
10	16	NA	0
10	16	NA	0
10	16	NA	0
10	16	NA	0
10	16	NA	0
10	16	NA	0
10	16	NA	0
10	16	NA	0
10	16	NA	0
10	16	NA	0
10	16	NA	0
10	16	NA	0
10	16	NA	0
10	16	NA	0
10	16	NA	0
24	17	21	1
21	17	21	1
10	17	21	1
24	17	22	1
24	17	22	1
24	17	22	1
24	17	22	1
24	17	22	1
24	17	22	1
24	17	22	1
24	17	22	1
24	17	22	1
24	17	22	1
24	17	22	1
24	17	22	1
24	17	22	1
24	17	22	1
24	17	22	1
24	17	22	1
24	17	22	1
24	17	22	1
24	17	22	1
24	17	22	1
24	17	22	1
24	17	22	1
24	17	22	1
24	17	22	1
24	17	22	1
24	17	22	1
21	17	22	1
21	17	22	1
21	17	22	1
21	17	22	1
21	17	22	1
21	17	22	1
21	17	22	1
21	17	22	1
21	17	22	1
21	17	22	1
21	17	22	1
21	17	22	1
21	17	22	1
21	17	22	1
21	17	22	1
21	17	22	1
21	17	22	1
21	17	22	1
21	17	22	1
21	17	22	1
21	17	22	1
21	17	22	1
21	17	22	1
21	17	22	1
21	17	22	1
21	17	22	1
21	17	22	1
21	17	22	1
21	17	22	1
21	17	22	1
21	17	22	1
21	17	22	1
10	17	22	1
10	17	22	1
10	17	22	1
10	17	22	1
10	17	22	1
10	17	22	1
10	17	22	1
10	17	22	1
10	17	22	1
10	17	22	1
10	17	22	1
10	17	22	1
10	17	22	1
10	17	22	1
10	17	22	1
10	17	22	1
10	17	22	1
10	17	22	1
10	17	22	1
10	17	22	1
10	17	22	1
10	17	22	1
24	17	23	1
24	17	23	1
24	17	23	1
24	17	23	1
24	17	23	1
24	17	23	1
21	17	23	1
21	17	23	1
21	17	23	1
21	17	23	1
21	17	23	1
10	17	23	1
10	17	23	1
10	17	23	1
24	17	23	1
24	17	23	1
24	17	23	1
24	17	23	1
24	17	23	1
24	17	23	1
24	17	23	1
24	17	23	1
24	17	23	1
24	17	23	1
24	17	23	1
24	17	23	1
24	17	23	1
24	17	23	1
24	17	23	1
24	17	23	1
24	17	23	1
24	17	23	1
24	17	23	1
24	17	23	1
24	17	23	1
24	17	23	1
24	17	23	1
24	17	23	1
21	17	23	1
21	17	23	1
21	17	23	1
21	17	23	1
21	17	23	1
21	17	23	1
21	17	23	1
21	17	23	1
21	17	23	1
21	17	23	1
21	17	23	1
21	17	23	1
21	17	23	1
21	17	23	1
21	17	23	1
21	17	23	1
21	17	23	1
21	17	23	1
21	17	23	1
21	17	23	1
21	17	23	1
21	17	23	1
21	17	23	1
21	17	23	1
21	17	23	1
10	17	23	1
10	17	23	1
10	17	23	1
10	17	23	1
10	17	23	1
10	17	23	1
10	17	23	1
10	17	23	1
10	17	23	1
10	17	23	1
10	17	23	1
10	17	23	1
10	17	23	1
10	17	23	1
10	17	23	1
10	17	23	1
10	17	23	1
10	17	23	1
10	17	23	1
10	17	23	1
10	17	23	1
10	17	23	1
10	17	23	1
10	17	23	1
10	17	23	1
10	17	23	1
10	17	23	1
10	17	23	1
10	17	23	1
10	17	23	1
10	17	23	1
10	17	23	1
10	17	23	1
10	17	23	1
24	17	24	1
24	17	24	1
24	17	24	1
24	17	24	1
24	17	24	1
24	17	24	1
24	17	24	1
24	17	24	1
24	17	24	1
24	17	24	1
24	17	24	1
24	17	24	1
24	17	24	1
24	17	24	1
24	17	24	1
24	17	24	1
24	17	24	1
24	17	24	1
21	17	24	1
21	17	24	1
21	17	24	1
21	17	24	1
21	17	24	1
21	17	24	1
21	17	24	1
21	17	24	1
21	17	24	1
21	17	24	1
21	17	24	1
21	17	24	1
21	17	24	1
21	17	24	1
10	17	24	1
10	17	24	1
10	17	24	1
10	17	24	1
10	17	24	1
10	17	24	1
10	17	24	1
10	17	24	1
10	17	24	1
10	17	24	1
10	17	24	1
10	17	24	1
10	17	24	1
24	17	24	1
24	17	24	1
24	17	24	1
24	17	24	1
24	17	24	1
24	17	24	1
24	17	24	1
24	17	24	1
24	17	24	1
24	17	24	1
24	17	24	1
24	17	24	1
21	17	24	1
21	17	24	1
21	17	24	1
21	17	24	1
21	17	24	1
10	17	24	1
10	17	24	1
10	17	24	1
10	17	24	1
10	17	24	1
10	17	24	1
10	17	24	1
24	17	25	1
24	17	25	1
24	17	25	1
24	17	25	1
24	17	25	1
24	17	25	1
24	17	25	1
24	17	25	1
21	17	25	1
21	17	25	1
21	17	25	1
21	17	25	1
21	17	25	1
21	17	25	1
21	17	25	1
21	17	25	1
10	17	25	1
10	17	25	1
10	17	25	1
10	17	25	1
10	17	25	1
10	17	25	1
10	17	25	1
10	17	25	1
10	17	25	1
10	17	25	1
10	17	25	1
10	17	25	1
10	17	25	1
24	17	25	1
24	17	25	1
10	17	25	1
10	17	25	1
24	17	26	1
24	17	26	1
21	17	26	1
21	17	26	1
21	17	27	1
10	17	27	1
21	17	28	1
10	17	28	1
10	17	28	1
24	17	NA	0
24	17	NA	0
24	17	NA	0
24	17	NA	0
21	17	NA	0
21	17	NA	0
21	17	NA	0
21	17	NA	0
10	17	NA	0
24	17	NA	0
24	17	NA	0
24	17	NA	0
21	17	NA	0
21	17	NA	0
21	17	NA	0
10	17	NA	0
10	17	NA	0
10	17	NA	0
24	17	NA	0
24	17	NA	0
24	17	NA	0
24	17	NA	0
24	17	NA	0
24	17	NA	0
24	17	NA	0
24	17	NA	0
24	17	NA	0
24	17	NA	0
24	17	NA	0
24	17	NA	0
24	17	NA	0
21	17	NA	0
21	17	NA	0
21	17	NA	0
21	17	NA	0
21	17	NA	0
21	17	NA	0
21	17	NA	0
21	17	NA	0
21	17	NA	0
21	17	NA	0
21	17	NA	0
21	17	NA	0
21	17	NA	0
21	17	NA	0
21	17	NA	0
21	17	NA	0
21	17	NA	0
21	17	NA	0
21	17	NA	0
10	17	NA	0
10	17	NA	0
10	17	NA	0
10	17	NA	0
10	17	NA	0
10	17	NA	0
10	17	NA	0
10	17	NA	0
10	17	NA	0
10	17	NA	0
10	17	NA	0
10	17	NA	0
10	17	NA	0
10	17	NA	0
10	17	NA	0
10	17	NA	0
10	17	NA	0
10	17	NA	0
24	18	21	1
21	18	21	1
24	18	22	1
24	18	22	1
24	18	22	1
24	18	22	1
24	18	22	1
24	18	22	1
24	18	22	1
24	18	22	1
24	18	22	1
24	18	22	1
24	18	22	1
24	18	22	1
24	18	22	1
24	18	22	1
24	18	22	1
24	18	22	1
24	18	22	1
21	18	22	1
21	18	22	1
21	18	22	1
21	18	22	1
21	18	22	1
21	18	22	1
21	18	22	1
21	18	22	1
21	18	22	1
21	18	22	1
21	18	22	1
21	18	22	1
21	18	22	1
21	18	22	1
21	18	22	1
21	18	22	1
21	18	22	1
21	18	22	1
21	18	22	1
21	18	22	1
10	18	22	1
10	18	22	1
10	18	22	1
10	18	22	1
10	18	22	1
10	18	22	1
10	18	22	1
10	18	22	1
10	18	22	1
10	18	22	1
10	18	22	1
10	18	22	1
10	18	22	1
10	18	22	1
24	18	23	1
21	18	23	1
10	18	23	1
24	18	23	1
24	18	23	1
24	18	23	1
24	18	23	1
24	18	23	1
24	18	23	1
24	18	23	1
24	18	23	1
24	18	23	1
24	18	23	1
24	18	23	1
24	18	23	1
24	18	23	1
24	18	23	1
24	18	23	1
24	18	23	1
24	18	23	1
24	18	23	1
24	18	23	1
24	18	23	1
24	18	23	1
24	18	23	1
24	18	23	1
24	18	23	1
24	18	23	1
24	18	23	1
24	18	23	1
24	18	23	1
24	18	23	1
24	18	23	1
24	18	23	1
24	18	23	1
24	18	23	1
21	18	23	1
21	18	23	1
21	18	23	1
21	18	23	1
21	18	23	1
21	18	23	1
21	18	23	1
21	18	23	1
21	18	23	1
21	18	23	1
21	18	23	1
21	18	23	1
21	18	23	1
21	18	23	1
21	18	23	1
21	18	23	1
21	18	23	1
21	18	23	1
21	18	23	1
21	18	23	1
21	18	23	1
21	18	23	1
21	18	23	1
21	18	23	1
21	18	23	1
21	18	23	1
21	18	23	1
21	18	23	1
21	18	23	1
21	18	23	1
21	18	23	1
21	18	23	1
21	18	23	1
21	18	23	1
21	18	23	1
21	18	23	1
21	18	23	1
21	18	23	1
10	18	23	1
10	18	23	1
10	18	23	1
10	18	23	1
10	18	23	1
10	18	23	1
10	18	23	1
10	18	23	1
10	18	23	1
10	18	23	1
10	18	23	1
10	18	23	1
10	18	23	1
10	18	23	1
10	18	23	1
10	18	23	1
10	18	23	1
10	18	23	1
10	18	23	1
10	18	23	1
10	18	23	1
10	18	23	1
10	18	23	1
10	18	23	1
10	18	23	1
10	18	23	1
10	18	23	1
10	18	23	1
10	18	23	1
10	18	23	1
10	18	23	1
10	18	23	1
10	18	23	1
10	18	23	1
24	18	24	1
24	18	24	1
24	18	24	1
24	18	24	1
24	18	24	1
24	18	24	1
24	18	24	1
24	18	24	1
24	18	24	1
21	18	24	1
21	18	24	1
21	18	24	1
21	18	24	1
21	18	24	1
21	18	24	1
21	18	24	1
21	18	24	1
10	18	24	1
10	18	24	1
10	18	24	1
10	18	24	1
10	18	24	1
24	18	24	1
24	18	24	1
24	18	24	1
24	18	24	1
24	18	24	1
24	18	24	1
24	18	24	1
24	18	24	1
24	18	24	1
24	18	24	1
24	18	24	1
24	18	24	1
24	18	24	1
24	18	24	1
24	18	24	1
21	18	24	1
21	18	24	1
21	18	24	1
21	18	24	1
21	18	24	1
21	18	24	1
21	18	24	1
21	18	24	1
21	18	24	1
21	18	24	1
21	18	24	1
21	18	24	1
21	18	24	1
10	18	24	1
10	18	24	1
10	18	24	1
10	18	24	1
10	18	24	1
10	18	24	1
10	18	24	1
10	18	24	1
24	18	25	1
24	18	25	1
24	18	25	1
24	18	25	1
24	18	25	1
24	18	25	1
24	18	25	1
24	18	25	1
21	18	25	1
21	18	25	1
21	18	25	1
21	18	25	1
21	18	25	1
21	18	25	1
21	18	25	1
21	18	25	1
21	18	25	1
21	18	25	1
10	18	25	1
10	18	25	1
10	18	25	1
10	18	25	1
10	18	25	1
10	18	25	1
10	18	25	1
10	18	25	1
10	18	25	1
10	18	25	1
10	18	25	1
10	18	25	1
10	18	25	1
10	18	25	1
10	18	25	1
10	18	25	1
10	18	25	1
10	18	25	1
10	18	25	1
24	18	25	1
24	18	25	1
24	18	25	1
24	18	25	1
21	18	25	1
21	18	25	1
21	18	25	1
21	18	25	1
10	18	25	1
10	18	25	1
10	18	25	1
10	18	25	1
10	18	25	1
10	18	25	1
10	18	25	1
24	18	26	1
24	18	26	1
24	18	26	1
21	18	26	1
21	18	26	1
21	18	26	1
21	18	26	1
21	18	26	1
21	18	26	1
10	18	26	1
10	18	26	1
10	18	26	1
10	18	26	1
10	18	26	1
24	18	28	1
21	18	28	1
21	18	28	1
21	18	28	1
10	18	28	1
24	18	NA	0
24	18	NA	0
21	18	NA	0
10	18	NA	0
10	18	NA	0
10	18	NA	0
10	18	NA	0
10	18	NA	0
24	18	NA	0
24	18	NA	0
24	18	NA	0
24	18	NA	0
24	18	NA	0
24	18	NA	0
24	18	NA	0
21	18	NA	0
21	18	NA	0
21	18	NA	0
21	18	NA	0
10	18	NA	0
10	18	NA	0
10	18	NA	0
10	18	NA	0
24	18	NA	0
24	18	NA	0
24	18	NA	0
24	18	NA	0
24	18	NA	0
24	18	NA	0
24	18	NA	0
24	18	NA	0
24	18	NA	0
24	18	NA	0
24	18	NA	0
24	18	NA	0
24	18	NA	0
24	18	NA	0
24	18	NA	0
24	18	NA	0
24	18	NA	0
24	18	NA	0
24	18	NA	0
21	18	NA	0
21	18	NA	0
21	18	NA	0
21	18	NA	0
21	18	NA	0
21	18	NA	0
21	18	NA	0
21	18	NA	0
21	18	NA	0
21	18	NA	0
21	18	NA	0
10	18	NA	0
10	18	NA	0
10	18	NA	0
10	18	NA	0
10	18	NA	0
10	18	NA	0
10	18	NA	0
10	18	NA	0
10	18	NA	0
10	18	NA	0
10	18	NA	0
10	18	NA	0
10	18	NA	0
10	18	NA	0
10	18	NA	0
10	18	NA	0
10	18	NA	0
24	19	22	1
24	19	22	1
24	19	22	1
24	19	22	1
24	19	22	1
21	19	22	1
21	19	22	1
21	19	22	1
10	19	22	1
10	19	22	1
10	19	22	1
10	19	22	1
21	19	23	1
24	19	23	1
24	19	23	1
24	19	23	1
24	19	23	1
24	19	23	1
24	19	23	1
24	19	23	1
24	19	23	1
24	19	23	1
24	19	23	1
24	19	23	1
24	19	23	1
24	19	23	1
24	19	23	1
24	19	23	1
21	19	23	1
21	19	23	1
21	19	23	1
21	19	23	1
21	19	23	1
21	19	23	1
21	19	23	1
21	19	23	1
21	19	23	1
21	19	23	1
21	19	23	1
21	19	23	1
21	19	23	1
21	19	23	1
21	19	23	1
21	19	23	1
21	19	23	1
21	19	23	1
21	19	23	1
21	19	23	1
21	19	23	1
21	19	23	1
21	19	23	1
21	19	23	1
10	19	23	1
10	19	23	1
10	19	23	1
10	19	23	1
10	19	23	1
10	19	23	1
10	19	23	1
10	19	23	1
10	19	23	1
10	19	23	1
10	19	23	1
10	19	23	1
10	19	23	1
10	19	23	1
10	19	23	1
10	19	23	1
10	19	23	1
10	19	23	1
10	19	23	1
10	19	23	1
10	19	23	1
10	19	23	1
10	19	23	1
10	19	23	1
10	19	23	1
10	19	23	1
10	19	23	1
24	19	24	1
24	19	24	1
24	19	24	1
24	19	24	1
24	19	24	1
24	19	24	1
24	19	24	1
21	19	24	1
21	19	24	1
21	19	24	1
21	19	24	1
21	19	24	1
21	19	24	1
21	19	24	1
21	19	24	1
21	19	24	1
10	19	24	1
10	19	24	1
10	19	24	1
10	19	24	1
24	19	24	1
24	19	24	1
24	19	24	1
24	19	24	1
24	19	24	1
24	19	24	1
24	19	24	1
24	19	24	1
24	19	24	1
24	19	24	1
24	19	24	1
24	19	24	1
24	19	24	1
24	19	24	1
24	19	24	1
24	19	24	1
24	19	24	1
24	19	24	1
24	19	24	1
24	19	24	1
24	19	24	1
24	19	24	1
24	19	24	1
21	19	24	1
21	19	24	1
21	19	24	1
21	19	24	1
21	19	24	1
21	19	24	1
21	19	24	1
21	19	24	1
21	19	24	1
21	19	24	1
21	19	24	1
21	19	24	1
21	19	24	1
21	19	24	1
21	19	24	1
21	19	24	1
21	19	24	1
21	19	24	1
21	19	24	1
21	19	24	1
21	19	24	1
21	19	24	1
21	19	24	1
10	19	24	1
10	19	24	1
10	19	24	1
10	19	24	1
10	19	24	1
10	19	24	1
10	19	24	1
10	19	24	1
10	19	24	1
10	19	24	1
10	19	24	1
10	19	24	1
10	19	24	1
10	19	24	1
10	19	24	1
10	19	24	1
10	19	24	1
10	19	24	1
10	19	24	1
10	19	24	1
10	19	24	1
10	19	24	1
10	19	24	1
10	19	24	1
10	19	24	1
10	19	24	1
10	19	24	1
24	19	25	1
24	19	25	1
24	19	25	1
24	19	25	1
24	19	25	1
24	19	25	1
24	19	25	1
24	19	25	1
24	19	25	1
24	19	25	1
24	19	25	1
24	19	25	1
24	19	25	1
24	19	25	1
24	19	25	1
24	19	25	1
24	19	25	1
24	19	25	1
21	19	25	1
21	19	25	1
21	19	25	1
21	19	25	1
21	19	25	1
21	19	25	1
21	19	25	1
21	19	25	1
21	19	25	1
21	19	25	1
21	19	25	1
21	19	25	1
21	19	25	1
21	19	25	1
21	19	25	1
21	19	25	1
21	19	25	1
21	19	25	1
10	19	25	1
10	19	25	1
10	19	25	1
10	19	25	1
10	19	25	1
10	19	25	1
10	19	25	1
10	19	25	1
10	19	25	1
10	19	25	1
10	19	25	1
10	19	25	1
10	19	25	1
10	19	25	1
10	19	25	1
10	19	25	1
10	19	25	1
10	19	25	1
10	19	25	1
10	19	25	1
24	19	25	1
24	19	25	1
24	19	25	1
24	19	25	1
24	19	25	1
24	19	25	1
24	19	25	1
24	19	25	1
24	19	25	1
21	19	25	1
21	19	25	1
21	19	25	1
21	19	25	1
21	19	25	1
21	19	25	1
21	19	25	1
21	19	25	1
10	19	25	1
10	19	25	1
10	19	25	1
24	19	26	1
24	19	26	1
24	19	26	1
24	19	26	1
24	19	26	1
24	19	26	1
24	19	26	1
24	19	26	1
24	19	26	1
24	19	26	1
24	19	26	1
24	19	26	1
24	19	26	1
24	19	26	1
21	19	26	1
21	19	26	1
21	19	26	1
21	19	26	1
21	19	26	1
21	19	26	1
21	19	26	1
21	19	26	1
21	19	26	1
21	19	26	1
10	19	26	1
10	19	26	1
10	19	26	1
10	19	26	1
10	19	26	1
10	19	26	1
10	19	26	1
10	19	26	1
24	19	26	1
24	19	27	1
24	19	27	1
24	19	27	1
24	19	27	1
24	19	27	1
24	19	27	1
10	19	27	1
10	19	27	1
10	19	27	1
21	19	27	1
24	19	28	1
24	19	28	1
24	19	28	1
21	19	28	1
10	19	29	1
10	19	33	1
24	19	NA	0
24	19	NA	0
24	19	NA	0
21	19	NA	0
21	19	NA	0
10	19	NA	0
24	19	NA	0
24	19	NA	0
24	19	NA	0
24	19	NA	0
24	19	NA	0
21	19	NA	0
10	19	NA	0
24	19	NA	0
24	19	NA	0
24	19	NA	0
24	19	NA	0
24	19	NA	0
24	19	NA	0
24	19	NA	0
24	19	NA	0
24	19	NA	0
24	19	NA	0
24	19	NA	0
21	19	NA	0
21	19	NA	0
21	19	NA	0
21	19	NA	0
21	19	NA	0
21	19	NA	0
21	19	NA	0
21	19	NA	0
21	19	NA	0
21	19	NA	0
21	19	NA	0
21	19	NA	0
21	19	NA	0
21	19	NA	0
21	19	NA	0
21	19	NA	0
21	19	NA	0
21	19	NA	0
21	19	NA	0
10	19	NA	0
10	19	NA	0
10	19	NA	0
10	19	NA	0
10	19	NA	0
10	19	NA	0
10	19	NA	0
10	19	NA	0
10	19	NA	0
10	19	NA	0
10	19	NA	0
10	19	NA	0
10	19	NA	0
10	19	NA	0
10	19	NA	0
10	19	NA	0
10	19	NA	0
10	19	NA	0
10	19	NA	0
10	19	NA	0
24	20	NA	0
24	20	NA	0
21	20	NA	0
21	20	NA	0
21	20	NA	0
21	20	NA	0
21	20	NA	0
21	20	NA	0
21	20	NA	0
21	20	NA	0
10	20	NA	0
10	20	NA	0
10	20	NA	0
10	20	NA	0
24	20	NA	0
24	20	NA	0
24	20	NA	0
24	20	NA	0
24	20	NA	0
24	20	NA	0
21	20	NA	0
21	20	NA	0
21	20	NA	0
21	20	NA	0
21	20	NA	0
21	20	NA	0
21	20	NA	0
21	20	NA	0
21	20	NA	0
10	20	NA	0
10	20	NA	0
10	20	NA	0
10	20	NA	0
10	20	NA	0
10	20	NA	0
10	20	NA	0
24	20	NA	0
24	20	NA	0
24	20	NA	0
24	20	NA	0
24	20	NA	0
24	20	NA	0
24	20	NA	0
24	20	NA	0
24	20	NA	0
24	20	NA	0
24	20	NA	0
24	20	NA	0
24	20	NA	0
24	20	NA	0
24	20	NA	0
24	20	NA	0
24	20	NA	0
24	20	NA	0
24	20	NA	0
24	20	NA	0
24	20	NA	0
21	20	NA	0
21	20	NA	0
21	20	NA	0
21	20	NA	0
21	20	NA	0
21	20	NA	0
21	20	NA	0
21	20	NA	0
21	20	NA	0
21	20	NA	0
21	20	NA	0
10	20	NA	0
10	20	NA	0
10	20	NA	0
10	20	NA	0
10	20	NA	0
10	20	NA	0
10	20	NA	0
10	20	NA	0
10	20	NA	0
10	20	NA	0
10	20	NA	0
10	20	NA	0
10	20	NA	0
10	20	NA	0
10	20	NA	0
10	20	NA	0
24	21	23	1
24	21	23	1
24	21	23	1
24	21	23	1
21	21	23	1
21	21	23	1
21	21	23	1
21	21	23	1
21	21	23	1
21	21	23	1
10	21	23	1
10	21	23	1
10	21	23	1
10	21	23	1
10	21	23	1
10	21	23	1
10	21	23	1
10	21	23	1
10	21	23	1
10	21	23	1
21	21	24	1
21	21	24	1
10	21	24	1
24	21	24	1
24	21	24	1
24	21	24	1
24	21	24	1
24	21	24	1
24	21	24	1
24	21	24	1
24	21	24	1
24	21	24	1
24	21	24	1
24	21	24	1
24	21	24	1
24	21	24	1
24	21	24	1
24	21	24	1
24	21	24	1
24	21	24	1
24	21	24	1
21	21	24	1
21	21	24	1
21	21	24	1
21	21	24	1
21	21	24	1
21	21	24	1
21	21	24	1
21	21	24	1
21	21	24	1
21	21	24	1
21	21	24	1
21	21	24	1
21	21	24	1
21	21	24	1
21	21	24	1
21	21	24	1
21	21	24	1
21	21	24	1
10	21	24	1
10	21	24	1
10	21	24	1
10	21	24	1
10	21	24	1
10	21	24	1
10	21	24	1
10	21	24	1
10	21	24	1
10	21	24	1
10	21	24	1
10	21	24	1
10	21	24	1
10	21	24	1
10	21	24	1
10	21	24	1
10	21	24	1
10	21	24	1
10	21	24	1
10	21	24	1
10	21	24	1
10	21	24	1
10	21	24	1
10	21	24	1
10	21	24	1
10	21	24	1
10	21	24	1
10	21	24	1
24	21	25	1
24	21	25	1
24	21	25	1
21	21	25	1
21	21	25	1
21	21	25	1
21	21	25	1
21	21	25	1
21	21	25	1
21	21	25	1
21	21	25	1
21	21	25	1
10	21	25	1
10	21	25	1
10	21	25	1
10	21	25	1
10	21	25	1
10	21	25	1
24	21	25	1
24	21	25	1
24	21	25	1
24	21	25	1
24	21	25	1
24	21	25	1
24	21	25	1
24	21	25	1
24	21	25	1
24	21	25	1
24	21	25	1
24	21	25	1
24	21	25	1
24	21	25	1
24	21	25	1
24	21	25	1
24	21	25	1
24	21	25	1
24	21	25	1
24	21	25	1
24	21	25	1
24	21	25	1
24	21	25	1
21	21	25	1
21	21	25	1
21	21	25	1
21	21	25	1
21	21	25	1
21	21	25	1
21	21	25	1
21	21	25	1
21	21	25	1
21	21	25	1
21	21	25	1
21	21	25	1
21	21	25	1
21	21	25	1
21	21	25	1
21	21	25	1
21	21	25	1
21	21	25	1
21	21	25	1
21	21	25	1
10	21	25	1
10	21	25	1
10	21	25	1
10	21	25	1
10	21	25	1
10	21	25	1
10	21	25	1
10	21	25	1
10	21	25	1
10	21	25	1
10	21	25	1
10	21	25	1
10	21	25	1
10	21	25	1
10	21	25	1
10	21	25	1
10	21	25	1
10	21	25	1
10	21	25	1
10	21	25	1
10	21	25	1
10	21	25	1
10	21	25	1
10	21	25	1
10	21	25	1
10	21	25	1
24	21	26	1
24	21	26	1
24	21	26	1
24	21	26	1
24	21	26	1
24	21	26	1
24	21	26	1
24	21	26	1
24	21	26	1
24	21	26	1
21	21	26	1
21	21	26	1
21	21	26	1
21	21	26	1
21	21	26	1
21	21	26	1
21	21	26	1
21	21	26	1
21	21	26	1
21	21	26	1
21	21	26	1
10	21	26	1
10	21	26	1
10	21	26	1
10	21	26	1
10	21	26	1
10	21	26	1
10	21	26	1
10	21	26	1
10	21	26	1
10	21	26	1
10	21	26	1
24	21	26	1
24	21	26	1
24	21	26	1
24	21	26	1
24	21	26	1
24	21	26	1
21	21	26	1
21	21	26	1
21	21	26	1
21	21	26	1
21	21	26	1
21	21	26	1
10	21	26	1
10	21	26	1
10	21	26	1
10	21	26	1
10	21	26	1
24	21	27	1
24	21	27	1
24	21	27	1
24	21	27	1
24	21	27	1
24	21	27	1
24	21	27	1
24	21	27	1
24	21	27	1
21	21	27	1
21	21	27	1
21	21	27	1
21	21	27	1
21	21	27	1
21	21	27	1
21	21	27	1
21	21	27	1
21	21	27	1
10	21	27	1
10	21	27	1
10	21	27	1
10	21	27	1
10	21	27	1
10	21	27	1
10	21	27	1
10	21	27	1
10	21	27	1
24	21	27	1
24	21	27	1
21	21	27	1
21	21	27	1
10	21	27	1
24	21	28	1
24	21	28	1
24	21	28	1
24	21	28	1
21	21	28	1
10	21	28	1
21	21	29	1
21	21	31	1
24	21	31	1
21	21	31	1
24	21	NA	0
24	21	NA	0
21	21	NA	0
21	21	NA	0
24	21	NA	0
24	21	NA	0
24	21	NA	0
24	21	NA	0
24	21	NA	0
24	21	NA	0
24	21	NA	0
24	21	NA	0
24	21	NA	0
24	21	NA	0
24	21	NA	0
21	21	NA	0
21	21	NA	0
21	21	NA	0
21	21	NA	0
21	21	NA	0
21	21	NA	0
21	21	NA	0
21	21	NA	0
21	21	NA	0
10	21	NA	0
10	21	NA	0
24	21	NA	0
24	21	NA	0
24	21	NA	0
24	21	NA	0
24	21	NA	0
24	21	NA	0
24	21	NA	0
24	21	NA	0
24	21	NA	0
24	21	NA	0
24	21	NA	0
24	21	NA	0
24	21	NA	0
24	21	NA	0
24	21	NA	0
24	21	NA	0
24	21	NA	0
24	21	NA	0
24	21	NA	0
24	21	NA	0
24	21	NA	0
24	21	NA	0
24	21	NA	0
24	21	NA	0
24	21	NA	0
24	21	NA	0
24	21	NA	0
21	21	NA	0
21	21	NA	0
21	21	NA	0
21	21	NA	0
21	21	NA	0
21	21	NA	0
21	21	NA	0
21	21	NA	0
21	21	NA	0
21	21	NA	0
21	21	NA	0
21	21	NA	0
21	21	NA	0
21	21	NA	0
21	21	NA	0
21	21	NA	0
21	21	NA	0
21	21	NA	0
21	21	NA	0
21	21	NA	0
21	21	NA	0
21	21	NA	0
10	21	NA	0
10	21	NA	0
10	21	NA	0
10	21	NA	0
10	21	NA	0
10	21	NA	0
10	21	NA	0
10	21	NA	0
10	21	NA	0
10	21	NA	0
10	21	NA	0
10	21	NA	0
10	21	NA	0
10	21	NA	0
10	21	NA	0
10	21	NA	0
10	21	NA	0
10	21	NA	0
10	21	NA	0
10	21	NA	0
21	22	22	1
10	22	23	1
10	22	23	1
10	22	23	1
10	22	23	1
10	22	23	1
21	22	24	1
21	22	24	1
21	22	24	1
21	22	24	1
21	22	24	1
21	22	24	1
21	22	24	1
21	22	24	1
21	22	24	1
21	22	24	1
21	22	24	1
21	22	24	1
10	22	24	1
10	22	24	1
10	22	24	1
10	22	24	1
10	22	24	1
10	22	24	1
10	22	24	1
10	22	24	1
10	22	24	1
10	22	24	1
10	22	24	1
10	22	24	1
10	22	24	1
10	22	24	1
10	22	24	1
10	22	24	1
10	22	24	1
10	22	24	1
10	22	24	1
10	22	24	1
10	22	24	1
10	22	24	1
24	22	25	1
21	22	25	1
21	22	25	1
21	22	25	1
21	22	25	1
21	22	25	1
10	22	25	1
10	22	25	1
10	22	25	1
10	22	25	1
10	22	25	1
10	22	25	1
24	22	25	1
24	22	25	1
24	22	25	1
24	22	25	1
24	22	25	1
24	22	25	1
24	22	25	1
21	22	25	1
21	22	25	1
21	22	25	1
21	22	25	1
21	22	25	1
21	22	25	1
21	22	25	1
21	22	25	1
21	22	25	1
21	22	25	1
21	22	25	1
21	22	25	1
21	22	25	1
21	22	25	1
21	22	25	1
21	22	25	1
21	22	25	1
21	22	25	1
21	22	25	1
21	22	25	1
21	22	25	1
10	22	25	1
10	22	25	1
10	22	25	1
10	22	25	1
10	22	25	1
10	22	25	1
10	22	25	1
10	22	25	1
10	22	25	1
10	22	25	1
10	22	25	1
10	22	25	1
10	22	25	1
10	22	25	1
10	22	25	1
10	22	25	1
10	22	25	1
10	22	25	1
10	22	25	1
10	22	25	1
10	22	25	1
24	22	26	1
24	22	26	1
24	22	26	1
24	22	26	1
24	22	26	1
24	22	26	1
24	22	26	1
24	22	26	1
21	22	26	1
21	22	26	1
21	22	26	1
21	22	26	1
21	22	26	1
21	22	26	1
21	22	26	1
[truncated: 965 more rows]
