# Supplementary material for: Hypoxia extends lifespan but does not alter telomere length or oxidative stress in a solitary bee (Megachile rotundata)
Source: J Exp Biol. 2025 Jun 18;228(12):jeb250500. doi: 10.1242/jeb.250500 (PMC12211587; doi:10.1242/jeb.250500)
Supplement: Dataset 2. — Data of prepupa and adult Megachile rotundata telomere length when exposed to different oxygen conditions during post-diapause quiescence. [file jexbio-228-250500-Dataset2.csv]

Sample	Plate	TS	Stage	Oxygen	Month	tsln	Mo.pos
W1-10-P-001	6	0.52850902	1.Prepupa	10	0	-0.637695407	1
W1-10-P-003	10	0.926588062	1.Prepupa	10	0	-0.07624619	1
W1-10-P-005	8	1.613283518	1.Prepupa	10	0	0.478271554	1
W1-10-P-006	7	0.432268616	1.Prepupa	10	0	-0.838708088	1
W1-10-P-008	7	0.920187651	1.Prepupa	10	0	-0.083177661	1
W1-10-P-009	9	1.140763716	1.Prepupa	10	0	0.131697964	1
W1-10-P-010	8	1.064370182	1.Prepupa	10	0	0.062383246	1
W1-10-P-011	5	1.931872658	1.Prepupa	10	0	0.658489822	1
W1-10-P-012	6	0.697371833	1.Prepupa	10	0	-0.360436534	1
W1-10-P-013	6	0.882702996	1.Prepupa	10	0	-0.124766493	1
W1-10-P-016	9	0.678302164	1.Prepupa	10	0	-0.388162421	1
W1-10-P-018	10	0.646176415	1.Prepupa	10	0	-0.436682724	1
W1-10-P-019	10	1.049716684	1.Prepupa	10	0	0.048520303	1
W1-10-P-020	7	2.203810232	1.Prepupa	10	0	0.790187786	1
W1-10-P-022	7	0.702222438	1.Prepupa	10	0	-0.353505062	1
W1-10-P-024	7	1.892115293	1.Prepupa	10	0	0.637695406	1
W1-10-P-026	10	0.864537231	1.Prepupa	10	0	-0.145560908	1
W1-10-P-028	6	0.823591017	1.Prepupa	10	0	-0.194081211	1
W1-10-P-030	6	0.721964598	1.Prepupa	10	0	-0.325779175	1
W1-10-P-032	8	1.613283518	1.Prepupa	10	0	0.478271554	1
W1-10-P-033	6	1.635804117	1.Prepupa	10	0	0.492134498	1
W1-10-P-036	7	1.197478705	1.Prepupa	10	0	0.180218267	1
W1-10-P-040	10	0.607097442	1.Prepupa	10	0	-0.49906597	1
W1-10-P-044	9	1.918528239	1.Prepupa	10	0	0.65155835	1
W1-10-P-053	6	0.784584098	1.Prepupa	10	0	-0.242601513	1
W1-21-P-006	11	1.505246747	1.Prepupa	21	0	0.408956836	1
W1-21-P-013	5	0.801069878	1.Prepupa	21	0	-0.221807097	1
W1-21-P-014	5	1.547564994	1.Prepupa	21	0	0.436682724	1
W1-21-P-015	8	1	1.Prepupa	21	0	0	1
W1-21-P-022	8	0.683020128	1.Prepupa	21	0	-0.38123095	1
W1-21-P-028	5	1.905275996	1.Prepupa	21	0	0.644626878	1
W1-21-P-032	8	1.484523571	1.Prepupa	21	0	0.395093893	1
W1-21-P-033	8	2.0139111	1.Prepupa	21	0	0.700078652	1
W1-21-P-034	10	0.514056913	1.Prepupa	21	0	-0.665421294	1
W1-21-P-035	9	1.802500925	1.Prepupa	21	0	0.589175103	1
W1-21-P-036	7	0.747424624	1.Prepupa	21	0	-0.291121816	1
W1-21-P-037	5	0.926588062	1.Prepupa	21	0	-0.07624619	1
W1-21-P-038	11	1.035264924	1.Prepupa	21	0	0.034657359	1
W1-21-P-039	11	3.972369982	1.Prepupa	21	0	1.379362889	1
W1-21-P-040	5	2.070529848	1.Prepupa	21	0	0.72780454	1
W1-21-P-041	5	1.815038311	1.Prepupa	21	0	0.596106575	1
W1-21-P-042	6	0.959264119	1.Prepupa	21	0	-0.041588831	1
W1-21-P-043	6	0.817902059	1.Prepupa	21	0	-0.201012682	1
W1-21-P-044	11	0.952637998	1.Prepupa	21	0	-0.048520303	1
W1-21-P-045	8	1.189207115	1.Prepupa	21	0	0.173286795	1
W1-21-P-046	11	1.101905116	1.Prepupa	21	0	0.097040605	1
W1-21-P-047	9	0.673616788	1.Prepupa	21	0	-0.395093894	1
W1-21-P-049	9	1.172834949	1.Prepupa	21	0	0.159423851	1
W1-21-P-059	6	0.510506063	1.Prepupa	21	0	-0.672352765	1
W1-21-P-069	9	0.965936329	1.Prepupa	21	0	-0.034657359	1
W1-24-P-001	7	0.784584098	1.Prepupa	24	0	-0.242601513	1
W1-24-P-002	8	0.678302164	1.Prepupa	24	0	-0.388162421	1
W1-24-P-006	11	0.482968164	1.Prepupa	24	0	-0.727804541	1
W1-24-P-008	5	0.141610486	1.Prepupa	24	0	-1.954675047	1
W1-24-P-009	7	1.494849249	1.Prepupa	24	0	0.402025365	1
W1-24-P-010	10	0.532185091	1.Prepupa	24	0	-0.630763935	1
W1-24-P-011	7	0.846745312	1.Prepupa	24	0	-0.166355324	1
W1-24-P-013	10	1.274560627	1.Prepupa	24	0	0.242601513	1
W1-24-P-014	6	0.817902059	1.Prepupa	24	0	-0.201012682	1
W1-24-P-015	6	1.292352831	1.Prepupa	24	0	0.256464457	1
W1-24-P-017	8	1.301341855	1.Prepupa	24	0	0.263395928	1
W1-24-P-019	6	1.319507911	1.Prepupa	24	0	0.277258872	1
W1-24-P-020	11	1.214194884	1.Prepupa	24	0	0.19408121	1
W1-24-P-030	10	0.664342907	1.Prepupa	24	0	-0.408956837	1
W1-24-P-033	6	0.835087919	1.Prepupa	24	0	-0.180218267	1
W1-24-P-037	5	1.866065983	1.Prepupa	24	0	0.623832462	1
W1-24-P-038	9	1.086734863	1.Prepupa	24	0	0.083177662	1
W1-24-P-043	10	1.2397077	1.Prepupa	24	0	0.214875626	1
W1-24-P-046	11	3.031433133	1.Prepupa	24	0	1.109035489	1
W1-24-P-048	10	1	1.Prepupa	24	0	0	1
W1-24-P-050	7	0.812252396	1.Prepupa	24	0	-0.207944155	1
W1-24-P-053	7	1.310393404	1.Prepupa	24	0	0.270327401	1
W1-24-P-055	11	1.741101127	1.Prepupa	24	0	0.554517745	1
W1-24-P-063	6	1.164733586	1.Prepupa	24	0	0.152492379	1
W1-24-P-067	10	1.101905116	1.Prepupa	24	0	0.097040605	1
M7-10-P-001	1	2.219138944	1.Prepupa	10	7	0.797119258	2
M7-10-P-006	3	0.763129604	1.Prepupa	10	7	-0.270327401	2
M7-10-P-007	2	1.681792831	1.Prepupa	10	7	0.519860386	2
M7-10-P-009	3	1.079228237	1.Prepupa	10	7	0.07624619	2
M7-10-P-015	4	1.109569472	1.Prepupa	10	7	0.103972077	2
M7-10-P-016	1	1.189207115	1.Prepupa	10	7	0.173286795	2
M7-10-P-018	4	0.712025098	1.Prepupa	10	7	-0.339642118	2
M7-10-P-022	4	1.156688184	1.Prepupa	10	7	0.145560908	2
M7-10-P-023	2	0.664342907	1.Prepupa	10	7	-0.408956837	2
M7-10-P-023	3	0.586417475	1.Prepupa	10	7	-0.533723328	2
M7-10-P-032	1	1.057018041	1.Prepupa	10	7	0.055451775	2
M7-10-P-038	3	0.993092495	1.Prepupa	10	7	-0.006931472	2
M7-10-P-039	2	0.732042848	1.Prepupa	10	7	-0.311916231	2
M7-10-P-043	4	2.445280555	1.Prepupa	10	7	0.894159863	2
M7-10-P-045	1	1.248330549	1.Prepupa	10	7	0.221807098	2
M7-10-P-048	8	1.494849249	1.Prepupa	10	7	0.402025365	2
M7-10-P-052	3	0.986232704	1.Prepupa	10	7	-0.013862944	2
M7-10-P-060	4	1.658639092	1.Prepupa	10	7	0.505997442	2
M7-10-P-061	1	1.094293701	1.Prepupa	10	7	0.090109133	2
M7-10-P-062	4	1.164733586	1.Prepupa	10	7	0.152492379	2
M7-10-P-063	2	0.747424624	1.Prepupa	10	7	-0.291121816	2
M7-10-P-064	1	2.639015822	1.Prepupa	10	7	0.970406053	2
M7-10-P-065	1	1.292352831	1.Prepupa	10	7	0.256464457	2
M7-10-P-066	3	1.464085696	1.Prepupa	10	7	0.381230949	2
M7-10-P-074	4	1.624504793	1.Prepupa	10	7	0.485203027	2
M7-10-P-075	3	0.61985385	1.Prepupa	10	7	-0.478271555	2
M7-21-P-008	3	2.070529848	1.Prepupa	21	7	0.72780454	2
M7-21-P-014	11	1.086734863	1.Prepupa	21	7	0.083177662	2
M7-21-P-015	4	0.946057647	1.Prepupa	21	7	-0.055451774	2
M7-21-P-017	2	1.681792831	1.Prepupa	21	7	0.519860386	2
M7-21-P-018	2	0.61985385	1.Prepupa	21	7	-0.478271555	2
M7-21-P-024	2	0.450625231	1.Prepupa	21	7	-0.797119258	2
M7-21-P-029	1	3.340351678	1.Prepupa	21	7	1.206076094	2
M7-21-P-032	10	0.835087919	1.Prepupa	21	7	-0.180218267	2
M7-21-P-034	12	0.641712949	1.Prepupa	21	7	-0.443614195	2
M7-21-P-037	11	2.887858391	1.Prepupa	21	7	1.060515186	2
M7-21-P-040	1	1.356604327	1.Prepupa	21	7	0.304984759	2
M7-21-P-043	1	0.846745312	1.Prepupa	21	7	-0.166355324	2
M7-21-P-051	1	1.079228237	1.Prepupa	21	7	0.07624619	2
M7-21-P-055	3	1.404444876	1.Prepupa	21	7	0.339642119	2
M7-21-P-057	4	1.591072968	1.Prepupa	21	7	0.464408611	2
M7-21-P-058	4	1.681792831	1.Prepupa	21	7	0.519860386	2
M7-21-P-060	2	1.057018041	1.Prepupa	21	7	0.055451775	2
M7-21-P-062	2	0.646176415	1.Prepupa	21	7	-0.436682724	2
M7-21-P-067	3	0.450625231	1.Prepupa	21	7	-0.797119258	2
M7-21-P-069	1	0.763129604	1.Prepupa	21	7	-0.270327401	2
M7-21-P-072	3	1.319507911	1.Prepupa	21	7	0.277258872	2
M7-24-P-002	5	2.128740365	1.Prepupa	24	7	0.755530427	2
M7-24-P-005	9	1.274560627	1.Prepupa	24	7	0.242601513	2
M7-24-P-009	2	0.554784736	1.Prepupa	24	7	-0.589175104	2
M7-24-P-012	4	1.802500925	1.Prepupa	24	7	0.589175103	2
M7-24-P-013	3	1.319507911	1.Prepupa	24	7	0.277258872	2
M7-24-P-014	5	1.658639092	1.Prepupa	24	7	0.505997442	2
M7-24-P-018	6	0.476318999	1.Prepupa	24	7	-0.741667483	2
M7-24-P-020	5	1.602139755	1.Prepupa	24	7	0.471340083	2
M7-24-P-025	9	1.536875181	1.Prepupa	24	7	0.429751252	2
M7-24-P-026	6	0.901250463	1.Prepupa	24	7	-0.103972077	2
M7-24-P-028	5	0.876605721	1.Prepupa	24	7	-0.131697965	2
M7-24-P-029	8	1.214194884	1.Prepupa	24	7	0.19408121	2
M7-24-P-030	9	0.979420298	1.Prepupa	24	7	-0.020794415	2
M7-24-P-035	1	1.414213562	1.Prepupa	24	7	0.34657359	2
M7-24-P-039	10	0.646176415	1.Prepupa	24	7	-0.436682724	2
M7-24-P-041	5	1.580082624	1.Prepupa	24	7	0.457477139	2
M7-24-P-043	1	1.602139755	1.Prepupa	24	7	0.471340083	2
M7-24-P-044	4	2.203810232	1.Prepupa	24	7	0.790187786	2
M7-24-P-048	5	1.741101127	1.Prepupa	24	7	0.554517745	2
M7-24-P-049	4	0.514056913	1.Prepupa	24	7	-0.665421294	2
M7-24-P-058	8	0.972654947	1.Prepupa	24	7	-0.027725888	2
M7-24-P-060	3	0.594603558	1.Prepupa	24	7	-0.519860385	2
M7-24-P-068	4	0.632878297	1.Prepupa	24	7	-0.457477139	2
M7-24-P-073	4	1.265756594	1.Prepupa	24	7	0.235670041	2
M1-10-A-003	1	2.188587403	2.Adult	10	0	0.783256314	3
M1-10-A-005	3	1.931872658	2.Adult	10	0	0.658489822	3
M1-10-A-007	11	2.989698497	2.Adult	10	0	1.095172545	3
M1-10-A-008	2	1.101905116	2.Adult	10	0	0.097040605	3
M1-10-A-012	1	2.462288827	2.Adult	10	0	0.901091335	3
M1-10-A-013	2	0.946057647	2.Adult	10	0	-0.055451774	3
M1-10-A-015	2	0.598739352	2.Adult	10	0	-0.512928914	3
M1-10-A-016	2	1.035264924	2.Adult	10	0	0.034657359	3
M1-10-A-019	2	0.747424624	2.Adult	10	0	-0.291121816	3
M1-10-A-021	3	1.394743666	2.Adult	10	0	0.332710646	3
M1-10-A-022	4	2.867910496	2.Adult	10	0	1.053583714	3
M1-10-A-033	11	2.0139111	2.Adult	10	0	0.700078652	3
M1-10-A-037	1	2.848100391	2.Adult	10	0	1.046652243	3
M1-10-A-044	9	2.657371628	2.Adult	10	0	0.977337525	3
M1-10-A-061	3	0.926588062	2.Adult	10	0	-0.07624619	3
M1-10-A-061	7	0.817902059	2.Adult	10	0	-0.201012682	3
M1-10-A-063	2	0.817902059	2.Adult	10	0	-0.201012682	3
M1-10-A-068	4	1.866065983	2.Adult	10	0	0.623832462	3
M1-10-A-069	2	1.443929196	2.Adult	10	0	0.367368006	3
M1-21-A-007	4	3.095129987	2.Adult	21	0	1.129829904	3
M1-21-A-008	1	0.979420298	2.Adult	21	0	-0.020794415	3
M1-21-A-012	3	1.148698355	2.Adult	21	0	0.138629436	3
M1-21-A-014	3	2.114036081	2.Adult	21	0	0.748598955	3
M1-21-A-015	4	1.958840595	2.Adult	21	0	0.672352765	3
M1-21-A-016	3	2.313376368	2.Adult	21	0	0.838708089	3
M1-21-A-017	4	2.29739671	2.Adult	21	0	0.831776617	3
M1-21-A-018	3	1.248330549	2.Adult	21	0	0.221807098	3
M1-21-A-019	2	1.918528239	2.Adult	21	0	0.65155835	3
M1-21-A-022	3	0.965936329	2.Adult	21	0	-0.034657359	3
M1-21-A-023	2	0.812252396	2.Adult	21	0	-0.207944155	3
M1-21-A-027	3	2.67585511	2.Adult	21	0	0.984268997	3
M1-21-A-028	9	1.753211443	2.Adult	21	0	0.561449216	3
M1-21-A-029	1	1.385109468	2.Adult	21	0	0.325779175	3
M1-21-A-030	3	1.8276629	2.Adult	21	0	0.603038047	3
M1-21-A-034	2	0.790041312	2.Adult	21	0	-0.235670041	3
M1-21-A-035	4	3.249009585	2.Adult	21	0	1.178350207	3
M1-21-A-036	1	1.892115293	2.Adult	21	0	0.637695406	3
M1-21-A-043	1	1.741101127	2.Adult	21	0	0.554517745	3
M1-21-A-044	2	1.958840595	2.Adult	21	0	0.672352765	3
M1-21-A-044	3	0.287174589	2.Adult	21	0	-1.247664924	3
M1-21-A-045	1	2.313376368	2.Adult	21	0	0.838708089	3
M1-21-A-047	2	1.404444876	2.Adult	21	0	0.339642119	3
M1-21-A-049	1	3.580100284	2.Adult	21	0	1.275390812	3
M1-21-A-050	1	1.879045498	2.Adult	21	0	0.630763934	3
M1-21-A-053	1	2.234574276	2.Adult	21	0	0.804050729	3
M1-24-A-003	8	1.197478705	2.Adult	24	0	0.180218267	3
M1-24-A-004	5	3.506422885	2.Adult	24	0	1.254596397	3
M1-24-A-005	4	2.4794154	2.Adult	24	0	0.908022807	3
M1-24-A-007	9	1.905275996	2.Adult	24	0	0.644626878	3
M1-24-A-008	2	1.569168196	2.Adult	24	0	0.450545667	3
M1-24-A-012	6	1.815038311	2.Adult	24	0	0.596106575	3
M1-24-A-014	6	1.347233577	2.Adult	24	0	0.298053288	3
M1-24-A-015	11	3.434261746	2.Adult	24	0	1.233801981	3
M1-24-A-016	6	1.347233577	2.Adult	24	0	0.298053288	3
M1-24-A-018	10	1.328685814	2.Adult	24	0	0.284190344	3
M1-24-A-020	8	2.345669898	2.Adult	24	0	0.852571032	3
M1-24-A-022	7	1.248330549	2.Adult	24	0	0.221807098	3
M1-24-A-024	4	2.694467154	2.Adult	24	0	0.991200468	3
M1-24-A-035	11	3.91768119	2.Adult	24	0	1.365499946	3
M1-24-A-045	10	0.664342907	2.Adult	24	0	-0.408956837	3
M1-24-A-052	2	0.926588062	2.Adult	24	0	-0.07624619	3
M1-24-A-059	2	0.742261785	2.Adult	24	0	-0.298053288	3
M1-24-A-060	12	3.138336392	2.Adult	24	0	1.143692848	3
M1-24-A-062	4	1.866065983	2.Adult	24	0	0.623832462	3
M1-24-A-063	3	1.231144413	2.Adult	24	0	0.207944154	3
M1-24-A-068	3	1.180992661	2.Adult	24	0	0.166355323	3
M1-24-A-072	2	1.474269217	2.Adult	24	0	0.388162421	3
M1-24-A-073	8	1.356604327	2.Adult	24	0	0.304984759	3
M7-10-A-029	4	1.931872658	2.Adult	10	7	0.658489822	4
M7-10-A-032	11	3.458148925	2.Adult	10	7	1.240733453	4
M7-10-A-035	9	1.647182035	2.Adult	10	7	0.49906597	4
M7-10-A-044	5	1.484523571	2.Adult	10	7	0.395093893	4
M7-10-A-047	5	1.958840595	2.Adult	10	7	0.672352765	4
M7-10-A-050	7	0.986232704	2.Adult	10	7	-0.013862944	4
M7-10-A-051	10	2.313376368	2.Adult	10	7	0.838708089	4
M7-10-A-054	8	2.281527432	2.Adult	10	7	0.824845145	4
M7-10-A-055	11	2.313376368	2.Adult	10	7	0.838708089	4
M7-10-A-056	11	3.655325801	2.Adult	10	7	1.296185228	4
M7-10-A-057	9	2.445280555	2.Adult	10	7	0.894159863	4
M7-10-A-058	5	2	2.Adult	10	7	0.693147181	4
M7-10-A-059	6	1.01395948	2.Adult	10	7	0.013862944	4
M7-10-A-060	8	2.0139111	2.Adult	10	7	0.700078652	4
M7-10-A-062	9	2.114036081	2.Adult	10	7	0.748598955	4
M7-10-A-063	9	2.250116969	2.Adult	10	7	0.810982201	4
M7-10-A-064	8	2.411615655	2.Adult	10	7	0.880296919	4
M7-10-A-065	11	4.563054863	2.Adult	10	7	1.517992325	4
M7-10-A-066	8	1.8276629	2.Adult	10	7	0.603038047	4
M7-10-A-067	7	1.274560627	2.Adult	10	7	0.242601513	4
M7-10-A-068	5	1.214194884	2.Adult	10	7	0.19408121	4
M7-10-A-069	11	3.031433133	2.Adult	10	7	1.109035489	4
M7-10-A-070	9	1.931872658	2.Adult	10	7	0.658489822	4
M7-10-A-075	10	2.345669898	2.Adult	10	7	0.852571032	4
M7-21-A-004	1	2.428389769	2.Adult	21	7	0.887228391	4
M7-21-A-011	11	2.770218936	2.Adult	21	7	1.018926355	4
M7-21-A-012	10	2.128740365	2.Adult	21	7	0.755530427	4
M7-21-A-014	10	1.214194884	2.Adult	21	7	0.19408121	4
M7-21-A-015	9	0.993092495	2.Adult	21	7	-0.006931472	4
M7-21-A-016	7	2.313376368	2.Adult	21	7	0.838708089	4
M7-21-A-019	10	2.056227653	2.Adult	21	7	0.720873068	4
M7-21-A-021	7	1.866065983	2.Adult	21	7	0.623832462	4
M7-21-A-023	10	1.01395948	2.Adult	21	7	0.013862944	4
M7-21-A-024	10	0.882702996	2.Adult	21	7	-0.124766493	4
M7-21-A-030	9	1.986184991	2.Adult	21	7	0.686215709	4
M7-21-A-031	5	1.866065983	2.Adult	21	7	0.623832462	4
M7-21-A-033	11	2.219138944	2.Adult	21	7	0.797119258	4
M7-21-A-039	9	1.00695555	2.Adult	21	7	0.006931472	4
M7-21-A-043	6	1.647182035	2.Adult	21	7	0.49906597	4
M7-21-A-049	8	2.143546925	2.Adult	21	7	0.762461899	4
M7-21-A-054	8	2.143546925	2.Adult	21	7	0.762461899	4
M7-21-A-055	11	3.810551992	2.Adult	21	7	1.337774058	4
M7-21-A-056	6	1.189207115	2.Adult	21	7	0.173286795	4
M7-21-A-058	6	2.02791896	2.Adult	21	7	0.707010124	4
M7-21-A-059	7	0.882702996	2.Adult	21	7	-0.124766493	4
M7-21-A-060	7	1.140763716	2.Adult	21	7	0.131697964	4
M7-21-A-061	7	1.484523571	2.Adult	21	7	0.395093893	4
M7-21-A-064	5	1.705269784	2.Adult	21	7	0.533723329	4
M7-24-A-005	8	2.4794154	2.Adult	24	7	0.908022807	4
M7-24-A-006	8	2.099433367	2.Adult	24	7	0.741667483	4
M7-24-A-008	4	3.052518418	2.Adult	24	7	1.115966961	4
M7-24-A-010	9	1.433955248	2.Adult	24	7	0.360436534	4
M7-24-A-011	5	3.655325801	2.Adult	24	7	1.296185228	4
M7-24-A-012	5	1.777685362	2.Adult	24	7	0.57531216	4
M7-24-A-013	6	1.624504793	2.Adult	24	7	0.485203027	4
M7-24-A-017	9	1.035264924	2.Adult	24	7	0.034657359	4
M7-24-A-018	6	2.143546925	2.Adult	24	7	0.762461899	4
M7-24-A-020	8	2.639015822	2.Adult	24	7	0.970406053	4
M7-24-A-021	8	1.790050142	2.Adult	24	7	0.582243632	4
M7-24-A-023	10	1.328685814	2.Adult	24	7	0.284190344	4
M7-24-A-025	9	1.958840595	2.Adult	24	7	0.672352765	4
M7-24-A-027	7	0.926588062	2.Adult	24	7	-0.07624619	4
M7-24-A-028	11	2.462288827	2.Adult	24	7	0.901091335	4
M7-24-A-029	10	2.639015822	2.Adult	24	7	0.970406053	4
M7-24-A-030	9	1.356604327	2.Adult	24	7	0.304984759	4
M7-24-A-033	7	2.37841423	2.Adult	24	7	0.866433976	4
M7-24-A-034	11	2.428389769	2.Adult	24	7	0.887228391	4
M7-24-A-035	11	3.073750363	2.Adult	24	7	1.122898433	4
M7-24-A-036	7	1.453972517	2.Adult	24	7	0.374299477	4
M7-24-A-037	10	1.717130873	2.Adult	24	7	0.540654801	4
M7-24-A-038	7	2.29739671	2.Adult	24	7	0.831776617	4
M7-24-A-044	7	1.972465409	2.Adult	24	7	0.679284237	4
