# Supplementary material for: Hypoxia extends lifespan but does not alter telomere length or oxidative stress in a solitary bee (Megachile rotundata)
Source: J Exp Biol. 2025 Jun 18;228(12):jeb250500. doi: 10.1242/jeb.250500 (PMC12211587; doi:10.1242/jeb.250500)
Supplement: Dataset 3. — Data of prepupa and adult Megachile rotundata total antioxidant capacity (TAC) when exposed to different oxygen conditions during post-diapause quiescence. [file jexbio-228-250500-Dataset3.csv]

tac	mo	trt	stage
5.62	16	10	prepupa
5.78	16	10	prepupa
6.88	16	10	prepupa
5.26	17	10	prepupa
6.58	17	10	prepupa
6.12	17	10	prepupa
5.94	18	10	prepupa
7.36	18	10	prepupa
6.94	18	10	prepupa
6.9	19	10	prepupa
4.98	19	10	prepupa
5.46	19	10	prepupa
7.32	20	10	prepupa
7.08	20	10	prepupa
6.72	20	10	prepupa
5.64	21	10	prepupa
7.44	21	10	prepupa
5.48	21	10	prepupa
6.2	22	10	prepupa
6.88	22	10	prepupa
6.6	22	10	prepupa
6.86	23	10	prepupa
5.84	23	10	prepupa
5.08	23	10	prepupa
7.58	24	10	prepupa
9.24	24	10	prepupa
8.1	24	10	prepupa
6.88	16	21	prepupa
5.46	16	21	prepupa
4.92	16	21	prepupa
6.12	17	21	prepupa
6.26	17	21	prepupa
6.24	17	21	prepupa
8.82	18	21	prepupa
6.78	18	21	prepupa
5.5	18	21	prepupa
6.94	19	21	prepupa
5.82	19	21	prepupa
6.2	19	21	prepupa
6.78	20	21	prepupa
5.92	20	21	prepupa
8.520001	20	21	prepupa
9.48	21	21	prepupa
8.06	21	21	prepupa
8.12	21	21	prepupa
1.3	22	21	prepupa
11.48	22	21	prepupa
11.44	22	21	prepupa
4.38	23	21	prepupa
4.46	23	21	prepupa
4.88	23	21	prepupa
8.18	24	21	prepupa
8.16	24	21	prepupa
7.16	24	21	prepupa
6.36	16	24	prepupa
4.64	16	24	prepupa
4.66	16	24	prepupa
6.42	17	24	prepupa
6.2	17	24	prepupa
7.56	17	24	prepupa
6.46	18	24	prepupa
6.96	18	24	prepupa
7.02	18	24	prepupa
6.6	19	24	prepupa
5.72	19	24	prepupa
6.46	19	24	prepupa
7.6	20	24	prepupa
6.66	20	24	prepupa
8.48	20	24	prepupa
7.66	21	24	prepupa
6.04	21	24	prepupa
6.62	21	24	prepupa
8.42	22	24	prepupa
7.86	22	24	prepupa
11.46	22	24	prepupa
6.42	23	24	prepupa
5.08	23	24	prepupa
6.9	23	24	prepupa
6.3	24	24	prepupa
7.72	24	24	prepupa
6.44	24	24	prepupa
0.68	16	10	adult
0.62	16	10	adult
1.46	16	10	adult
1.08	17	10	adult
2.78	17	10	adult
3.5	17	10	adult
2.42	18	10	adult
5.08	18	10	adult
4.3	18	10	adult
3.14	19	10	adult
2.6	19	10	adult
3.08	19	10	adult
3.24	20	10	adult
6.88	20	10	adult
4.24	20	10	adult
5.02	21	10	adult
3.42	21	10	adult
3.86	21	10	adult
3.64	22	10	adult
4.22	22	10	adult
5.72	22	10	adult
5.42	23	10	adult
7.96	23	10	adult
6.8	23	10	adult
6.4	24	10	adult
5.22	24	10	adult
4.96	24	10	adult
2.62	16	21	adult
2.62	16	21	adult
2.74	16	21	adult
1.88	17	21	adult
2.38	17	21	adult
2.96	17	21	adult
2.02	18	21	adult
2.8	18	21	adult
2.46	18	21	adult
3.12	19	21	adult
2.98	19	21	adult
4.58	19	21	adult
3.24	20	21	adult
2.64	20	21	adult
4.9	20	21	adult
3.54	21	21	adult
3.08	21	21	adult
9.72	21	21	adult
3.22	22	21	adult
9.84	22	21	adult
6.9	22	21	adult
3.24	23	21	adult
3.24	23	21	adult
3.28	23	21	adult
4.06	24	21	adult
4.66	24	21	adult
4.18	24	21	adult
1.92	16	24	adult
1.98	16	24	adult
2.14	16	24	adult
0.9	17	24	adult
1.94	17	24	adult
2.52	17	24	adult
2.36	18	24	adult
1.58	18	24	adult
4.94	18	24	adult
10.12	19	24	adult
8.72	19	24	adult
10.46	19	24	adult
2.8	20	24	adult
2.42	20	24	adult
2.1	20	24	adult
3.5	21	24	adult
2.56	21	24	adult
2.38	21	24	adult
7.62	22	24	adult
8	22	24	adult
7.46	22	24	adult
3.08	23	24	adult
2.42	23	24	adult
4.6	23	24	adult
9.88	24	24	adult
4.74	24	24	adult
9.08	24	24	adult
