# Supplementary material for: Hypoxia extends lifespan but does not alter telomere length or oxidative stress in a solitary bee (Megachile rotundata)
Source: J Exp Biol. 2025 Jun 18;228(12):jeb250500. doi: 10.1242/jeb.250500 (PMC12211587; doi:10.1242/jeb.250500)
Supplement: Dataset 4. — Data of prepupa and adult Megachile rotundata lipid oxidative stress (TBARS) when exposed to different oxygen conditions during post-diapause quiescence. [file jexbio-228-250500-Dataset4.csv]

tbar	mo	trt	stage
37.205	16	10	adult
13.19	16	10	adult
28.77	16	10	adult
13.41	18	10	adult
14.195	18	10	adult
18.225	18	10	adult
23.535	20	10	adult
17.685	20	10	adult
14.935	20	10	adult
41.055	22	10	adult
16.75	22	10	adult
21.595	22	10	adult
15.915	24	10	adult
31.505	24	10	adult
23.65	24	10	adult
15.3	16	21	adult
34.425	16	21	adult
22.775	16	21	adult
20.195	18	21	adult
11.05	18	21	adult
14.395	18	21	adult
40.265	20	21	adult
31.91	20	21	adult
24.77	20	21	adult
28.975	22	21	adult
17.06	22	21	adult
32.005	22	21	adult
30.765	24	21	adult
13.405	24	21	adult
13.67	24	21	adult
11.47	16	24	adult
19.63	16	24	adult
16.655	16	24	adult
17.07	18	24	adult
10.36	18	24	adult
36.515	18	24	adult
36.015	20	24	adult
25.895	20	24	adult
33.13	20	24	adult
35.3	22	24	adult
15.65	22	24	adult
22.455	22	24	adult
14.265	24	24	adult
31.91	24	24	adult
12.02	24	24	adult
64.44	16	10	prepupa
45.845	16	10	prepupa
40.445	16	10	prepupa
88.5	18	10	prepupa
22.49	18	10	prepupa
33.63	18	10	prepupa
41.175	20	10	prepupa
20.28	20	10	prepupa
24.45	20	10	prepupa
50.82	22	10	prepupa
27.05	22	10	prepupa
69.445	22	10	prepupa
74.9	24	10	prepupa
44.655	24	10	prepupa
44.51	24	10	prepupa
33.245	16	21	prepupa
27.55	16	21	prepupa
74.01	16	21	prepupa
42.27	18	21	prepupa
60.02	18	21	prepupa
53.295	18	21	prepupa
84.34	20	21	prepupa
41.14	20	21	prepupa
90.89	20	21	prepupa
122.63	22	21	prepupa
35.33	22	21	prepupa
83.01	22	21	prepupa
60.5	24	21	prepupa
54.095	24	21	prepupa
113.115	24	21	prepupa
117.415	16	24	prepupa
113.95	16	24	prepupa
23.13	16	24	prepupa
27.25	18	24	prepupa
21.215	18	24	prepupa
31.24	18	24	prepupa
46.17	20	24	prepupa
24.655	20	24	prepupa
62.565	20	24	prepupa
80.76	22	24	prepupa
87.21	22	24	prepupa
58.315	22	24	prepupa
59.67	24	24	prepupa
55.495	24	24	prepupa
32.625	24	24	prepupa
